# Supplementary material for: Synthesis and Characterization of Hierarchical Zeolites Modified with Polysaccharides and Its Potential Role as a Platform for Drug Delivery
Source: Pharmaceutics. 2023 Feb 5;15(2):535. doi: 10.3390/pharmaceutics15020535 (PMC9968069; doi:10.3390/pharmaceutics15020535)
Supplement: Supplementary file 1 [file pharmaceutics-15-00535-s001.zip]

Archive with 1 entries (1 files):
- pharmaceutics-2174432-supplementary.pdf
